# Supplementary material for: Rediscovery of Eremobittacus spinulatus Byers (Mecoptera, Bittacidae) in Mexico, with description of the female and comments on sexual dimorphism and potential mimicry
Source: Zookeys. 2015 Nov 23;(539):111–7. doi: 10.3897/zookeys.539.6623 (PMC4714058; doi:10.3897/zookeys.539.6623)
Supplement: XML Treatment for Eremobittacus spinulatus [file zookeys.539.6623-treatment1.xml]

<!DOCTYPE tp:taxon-treatment
  PUBLIC "-//TaxonX//DTD Taxonomic Treatment Publishing DTD v0 20100105//EN" "tax-treatment-NSO.dtd">
<tp:taxon-treatment xmlns:tp="http://www.plazi.org/taxpub"><tp:treatment-meta><kwd-group><label>Taxon classification</label><kwd><named-content content-type="kingdom">Animalia</named-content></kwd><kwd><named-content content-type="order">Mecoptera</named-content></kwd><kwd><named-content content-type="family">Bittacidae</named-content></kwd></kwd-group><mixed-citation publication-type="journal"><person-group><name><surname>Villagomez</surname><given-names>Fernando</given-names></name><name><surname>Contreras-Ramos</surname><given-names>Atilano</given-names></name><name><surname>Marquez-López</surname><given-names>Yesenia</given-names></name></person-group><article-title>Rediscovery of <italic><tp:taxon-name><tp:taxon-name-part taxon-name-part-type="genus">Eremobittacus</tp:taxon-name-part> <tp:taxon-name-part taxon-name-part-type="species">spinulatus</tp:taxon-name-part></tp:taxon-name></italic> Byers (<tp:taxon-name><tp:taxon-name-part taxon-name-part-type="order">Mecoptera</tp:taxon-name-part></tp:taxon-name>, <tp:taxon-name><tp:taxon-name-part taxon-name-part-type="family">Bittacidae</tp:taxon-name-part></tp:taxon-name>) in Mexico, with description of the female and comments on sexual dimorphism and potential mimicry</article-title><source>Zookeys</source><day>23</day><month>11</month><year>2015</year><volume>2015</volume><issue>539</issue><fpage>111</fpage><lpage>117</lpage><pub-id pub-id-type="doi">10.3897/zookeys.539.6623</pub-id></mixed-citation></tp:treatment-meta><tp:nomenclature><tp:taxon-name>
                        <tp:taxon-name-part taxon-name-part-type="genus">Eremobittacus</tp:taxon-name-part>
                        <tp:taxon-name-part taxon-name-part-type="species">spinulatus</tp:taxon-name-part>
                    </tp:taxon-name><tp:taxon-authority>Byers</tp:taxon-authority><xref ref-type="fig" rid="F1">Figs 1–6</xref></tp:nomenclature><tp:treatment-sec sec-type="Description"><title>Description.</title><p><italic>Male</italic> (Fig. <xref ref-type="fig" rid="F1">1</xref>; <italic>n</italic> = 3, pinned). Forewing length 13.0–13.3 (13.2); forewing width 2.7–3.2 (3.0); antenna length 5.9-6.6 (6.2); hind femur length 6.0-6.4 (6.2); hind femur width 1.2–1.3 (1.25). Original description in <xref ref-type="bibr" rid="B2">Byers (1997)</xref>.</p><fig id="F1" position="float" orientation="portrait"><label>Figures 1–6.</label><caption><p><italic><tp:taxon-name><tp:taxon-name-part taxon-name-part-type="genus">Eremobittacus</tp:taxon-name-part> <tp:taxon-name-part taxon-name-part-type="species">spinulatus</tp:taxon-name-part></tp:taxon-name></italic> Byers. <bold>1</bold> Male habitus, lateral view <bold>2</bold> Female habitus, lateral view <bold>3</bold> Male genitalia, dorsal view <bold>4</bold> Female genitalia, lateral view <bold>5</bold> Male genitalia, ventral view <bold>6</bold> Same, lateral view. Abbreviations: aed, aedeagus; bs, basistyle; cr, cerci; ds, dististyle; ea, epiandrial appendage; spa, supra-anal plate (= XI tergum); suba, sub-anal plate (= XI sternum); sg, subgenital plate; roman number denotes abdominal segments.</p></caption><graphic xmlns:xlink="http://www.w3.org/1999/xlink" xlink:href="zookeys-539-111-g001.jpg" position="float" orientation="portrait" xlink:type="simple" id="oo_65833.jpg"/></fig><p><italic>Female</italic> (Fig. <xref ref-type="fig" rid="F1">2</xref>; <italic>n</italic> = 3, pinned). Forewing length 12.2–13.1(12.7); forewing width 3.0; antennae length 6.0–6.5 (6.2); hind femur length 5.1-5.4 (5.2); hind femur width 0.63–0.68 (0.65). General appearance similar to male, particularly in coloration and general body proportions, however hind femora appear narrower than in male (Fig. <xref ref-type="fig" rid="F1">1</xref>).</p><p><italic>Abdomen</italic> (Fig. <xref ref-type="fig" rid="F1">4</xref>). Terga and pleura dark brown to entirely black, with dark short setae; VIII sternite fused with the subgenital plate, dorsally separated from tergites VIII and IX by an incision; stigma of segment VIII above a concavity in the sternite; subgenital plate with about 30 conspicuous dark spine-like setae, with an oblique plate connected with the 9th tergite; short non segmented cerci reaching about half the length of supra anal plate (or XI tergite).</p><p><italic>Legs</italic> (Fig. <xref ref-type="fig" rid="F1">2</xref>). First and second pair of legs pale brown, with darkened areas at joints; hind legs modified, basal three fourths of femur blackish brown, distal fourth pale brown, slightly widened at median; widening about half that in males (Fig. <xref ref-type="fig" rid="F1">1</xref>), conveying sexual dimorphism; also, femur spine-like setae less developed than in males.</p><p><italic>Intraspecific variation</italic>. In the original description by <xref ref-type="bibr" rid="B2">Byers (1997</xref>, fig. 11), the male epiandric appendix is illustrated with a slight median protuberance, dorsally; however, the protuberance is inconspicuous in the specimens examined (Fig. <xref ref-type="fig" rid="F1">3</xref>). Furthermore, a ventral view of the basistilum (<italic>bs</italic>) was not included in the original description (herein shown in Fig. <xref ref-type="fig" rid="F1">5</xref>) and its setation was illustrated only partially (herein shown in Figs <xref ref-type="fig" rid="F1">3</xref>, <xref ref-type="fig" rid="F1">5</xref> and <xref ref-type="fig" rid="F1">6</xref>). One of the main diagnostic traits proposed for this species is a pattern of three transverse veins surrounded by a darkened region in both fore and hindwing; conversely, this feature was found variable, as in some specimens the pattern is diffuse or dimly visible. The wing longitudinal veins also display a certain degree of variation, for example, in number of veins between <italic>R<sub>2</sub></italic> and <italic>R<sub>3</sub></italic>, <italic>R<sub>3</sub></italic> and <italic>R<sub>4</sub></italic>, and between <italic>R<sub>5</sub></italic> and <italic>M<sub>1</sub></italic>, as well as in number of <italic>Pcv</italic> veins under the pterostigma.</p></tp:treatment-sec><tp:treatment-sec sec-type="material"><title>Material examined.</title><p>Mexico, Oaxaca, 26 km SE Cuicatlán, <named-content xmlns:xlink="http://www.w3.org/1999/xlink" content-type="dwc:verbatimCoordinates" xlink:type="simple">17°37'02.09"N, 96°55'23.52"W</named-content>, 1080 m, 16-X-1998, M.A. Morales, 1♀; same data except E. Ramirez collector, 1♀; Oaxaca, 25 km SE Cuicatlán, <named-content xmlns:xlink="http://www.w3.org/1999/xlink" content-type="dwc:verbatimCoordinates" xlink:type="simple">17°37'16.38"N, 96°55'10.02"W</named-content>, 1000 m, 17-X-1998, F. Noguera, 1♀; Oaxaca, 26 km SSE Cuicatlán, <named-content xmlns:xlink="http://www.w3.org/1999/xlink" content-type="dwc:verbatimCoordinates" xlink:type="simple">17°36'9.88"N, 96°55'39.2"W</named-content>, 1080 m, 16-X-1998, E. Ramírez, 1♂; same data except M.A. Morales, 1♂; same data except 18-X1998, 1♂.</p><!--PageBreak--><!--PageBreak--></tp:treatment-sec><ref-list><ref id="B2"><mixed-citation xmlns:xlink="http://www.w3.org/1999/xlink" xlink:type="simple"><person-group><name name-style="western"><surname>Byers</surname><given-names>GW</given-names></name></person-group> (<year>1997</year>) <article-title>Four puzzling new species of <tp:taxon-name><tp:taxon-name-part taxon-name-part-type="order">Mecoptera</tp:taxon-name-part></tp:taxon-name>.</article-title> <source>Proceedings of the Entomological Society of Washington</source> <volume>94</volume>: <fpage>681</fpage>–<lpage>692</lpage>. </mixed-citation></ref></ref-list></tp:taxon-treatment>
